# Supplementary material for: Clinical and genetic analysis of pseudohypoparathyroidism complicated by hypokalemia: a case report and review of the literature
Source: BMC Endocr Disord. 2022 Apr 11;22:98. doi: 10.1186/s12902-022-01011-9 (PMC9004107; doi:10.1186/s12902-022-01011-9)
Supplement: Supplementary file 2 — Additional file 2. [file 12902_2022_1011_MOESM2_ESM.xlsx]

## Sheet: Sheet1
DNA samples taken from the blood of patient and her family members.
DNA extraction was carried out using the instructions of Qiagen DNA extraction kit (DP304), According to the OD260/OD280 ratio, the DNA quality was estimated, and the ratio was between 1.8-2.0 to meet the experimental requirements, and the total DNA was stored at -20 degrees.
DNA methylation using EpiTect Plus DNA Bisulfite Ki (59124).
Methylation reaction system
Element	High concentration DNA samples(500 ng-2 μg)	Low concentration DNA samples（1 ng-500 ng）
DNA	20	40
Bisulfite Mix	85	85
DNA Protect Buffer	15	15
RNase-free Water	20	0
Total volume	140	140
Methylation reaction program	temperature	times
Denaturation	95℃	5 min
Incubation	60℃	25 min
Denaturation	95℃	5 min
Incubation	60℃	85 min
Denaturation	95℃	5 min
Incubation	60℃	175 min
Hold	20℃	Indefinte
The PCR reaction time is generally controlled at 16-18 h, and the best operation mode is overnight.
Main reagents	Factory
ddH2O(DNase/RNase Free)	genecopoeia	C1D230A
dNTPs Mixture	TTANGEN	CD117
DL2000 DNA Marker	TTANGEN	MD114-02
TransTaq DNA Polymerase High Fidelity(HiFi)	TransGen	Code#AP131-02
50×ROX Reference Dye 2	VAZYME	Q111-02
SYBR Green Master Mix	VAZYME	Q111-02
PCR reaction program
Reagent	Volume（μl）
F（10μM）	1
R（10μM）	1
dNTP(2.5mM)	4
Ex Taq	1
10×Ex Taq E buffer	5
DNA	2
ddH2O(DNase/RNase Free)	Up to 50
Reaction conditions:
The PCR program was as follows: 95℃ for 5 minutes, 95℃ for 30 seconds, 60℃ for 30 seconds, and 72℃ for 30 seconds. For the first 10 cycles, the annealing temperature of each cycle was reduced by 1℃; then, the temperature was decreased to 50 ℃ for 25 cycles (35 cycles in total). A final extension at 72℃ for 10 minutes was performed before samples were cooled to 4℃ for 10 minutes. Then, the PCR pro…
Primers targeting DMRs of the GNAS gene (NM_000516.4) were designed for PCR amplification
Primer sequences
A/B(U)R	5'-CCCCACACCAAAACAAAAAC-3'
XLαs(M)F	5'-GTTCGGTTGGGTGTTTTATTTTAC-3'
XLαs(M)R	5'-ATAATTACTCGAACTATTCCCCGAT-3'
XLαs(U)F	5'-GTTTGGTTGGGTGTTTTATTTTATG-3'
XLαs(U)R	5'-ATAATTACTCAAACTATTCCCCAAT-3'
NESP55(M)F	5'-CGTTTTTGTTATTTTTAACGTTCGT-3'
NESP55(M)R	5'-ACAACTCAAAATCTACCTCCTCGTA-3'
NESP55(U)F	5'-TGTTTTTGTTATTTTTAATGTTTGT-3'
NESP55(U)R	5'-ACAACTCAAAATCTACCTCCTCATA-3
